# Supplementary material for: Massive stocking of chum salmon (Oncorhynchus keta) fry fattens non-native brown trout (Salmo trutta) in Hokkaido, Japan
Source: PLoS One. 2024 Jul 19;19(7):e0307552. doi: 10.1371/journal.pone.0307552 (PMC11259280; doi:10.1371/journal.pone.0307552)
Supplement: S1 File — (XLSX) [file pone.0307552.s001.xlsx]

## Sheet: S1 Table
S1 Table. Summary of stocked chum salmon fry in 2022.
River	Stocking point		Date stocked (in 2022)	Total number stocked (thousands)
	North latitude (°)	East longitude (°)
Hekirichi	41.8377	140.637	2022-03-11	766
			2022-03-19	740
			2022-03-26	600
			2022-03-27	800
			2022-04-01	505
			2022-04-05	401
			2022-04-11	585
			2022-04-12	443
			2022-04-15	586
			2022-04-18	482
Chiose	42.8095	141.571	2022-03-03	1295
			2022-03-15	1377
			2022-03-23	4857
			2022-03-24	1368
			2022-03-31	975
			2022-04-09	12041
			2022-04-20	7360
			2022-04-23	1016
Toyohata	42.3704	142.437	2022-04-11	303
			2022-04-14	807
			2022-04-15	2090
			2022-04-18	504
			2022-04-27	530
			2022-05-02	850
			2022-05-03	519
			2022-05-05	1087
			2022-05-11	550
			2022-05-12	1628
			2022-05-13	972
			2022-05-16	197
			2022-05-17	633
			2022-05-26	1761

## Sheet: S2 Table
S2 Table. All brown trout data for dietary and biochemical analysis.												Stomach contents (number)																Stomach contents (wet weight, g)
River	Capture date	No.	Fork length (cm)	Body weight (BW, g)	BW minus stomach contents weight (BWt, g)	Condition factor	Triglyceride in muscle (mg/g)	Triglyceride in serum (mg/dL)	Serum IGF-1 (ng/mL)	DHA (mg/g)		Chum salmon fry	Other fishes	Fish egg	Ezo brown frog	Amphipoda	Decapoda	Ephemeroptera	Plecoptera	Megaloptera	Trichoptera	Diptera	Gastropoda	Other aquatic invertebrates	Terrestrial invertebrates	Others		Chum salmon fry	Other fishes	Fish egg	Ezo brown frog	Amphipoda	Decapoda	Ephemeroptera	Plecoptera	Megaloptera	Trichoptera	Diptera	Gastropoda	Other aquatic invertebrates	Terrestrial invertebrates	Others
Hekirichi	2022-01-17	1	39.5	758.4	758.018	12.2995	4.57674			5.53178		0	0	1	0	0	0	0	0	0	0	0	0	0	0	0		0	0	0.211	0	0	0	0	0	0	0	0	0	0	0	0
Hekirichi	2022-01-17	2	37.7	867.3	867.3	16.1862	14.9019					0	0	0	0	0	0	0	0	0	0	0	0	0	0	0		0	0	0	0	0	0	0	0	0	0	0	0	0	0	0
Hekirichi	2022-01-17	3	33.6	589.2	582.965	15.3683	5.45548			6.83394		0	0	33	0	1	0	1	0	0	4	0	0	0	0	0		0	0	5.306	0	0.023	0	0.023	0	0	0.631	0	0	0	0	0
Hekirichi	2022-01-17	4	32.7	506.4	468.1	13.3874	2.67282					0	1	165	0	0	0	0	0	0	1	0	0	0	1	0		0	0.555	37.489	0	0	0	0	0	0	0.139	0	0	0	0.117	0
Hekirichi	2022-01-17	5	33	452.8	439.891	12.2406	1.64763			3.60247		0	8	0	0	0	0	0	0	0	0	0	0	0	0	0		0	12.506	0	0	0	0	0	0	0	0	0	0	0	0	0
Hekirichi	2022-01-17	6	24.7	198.7	195.943	13.0029	2.59959					0	0	0	0	1	0	0	0	0	7	1	0	0	0	0		0	0	0	0	0.165	0	0	0	0	0.726	0.023	0	0	0	0
Hekirichi	2022-01-17	7	28	266.9	265.988	12.1168	1.28149			2.2855		0	0	0	0	1	0	0	0	0	0	0	0	0	0	0		0	0	0	0	0.167	0	0	0	0	0	0	0	0	0	0
Hekirichi	2022-01-17	8	24.9	192.4	189.422	12.2697	1.42794					0	0	2	0	4	0	0	0	0	0	0	0	0	0	0		0	0	0.296	0	0.362	0	0	0	0	0	0	0	0	0	0
Hekirichi	2022-01-17	9	26	218	214.675	12.2141	1.28149			2.49087		0	0	0	0	2	1	0	0	1	0	0	0	0	0	0		0	0	0	0	0.245	0.861	0	0	0.98	0	0	0	0	0	0
Hekirichi	2022-01-17	10	21.6	127.8	127.604	12.662	5.16257					0	0	0	0	0	0	0	0	0	3	0	0	0	0	0		0	0	0	0	0	0	0	0	0	0.158	0	0	0	0	0
Hekirichi	2022-01-17	11	24.8	223.7	223.437	14.6487	8.13134			6.65635		0	0	0	0	0	0	0	0	0	1	1	0	0	0	0		0	0	0	0	0	0	0	0	0	0.217	0.002	0	0	0	0
Hekirichi	2022-01-17	12	32.2	395.3	393.022	11.772	1.36386					0	0	0	0	7	0	1	0	0	0	0	0	0	0	0		0	0	0	0	0.791	0	0.015	0	0	0	0	0	0	0	0
Hekirichi	2022-01-17	13	28.7	302.9	298.212	12.6148	6.75022			3.69038		0	0	4	0	0	0	0	0	0	0	0	0	0	0	0		0	0	0.463	0	0	0	0	0	0	0	0	0	0	0	0
Hekirichi	2022-01-17	14	29	287.4	282.012	11.5631	1.64008					0	0	0	0	0	0	0	0	0	0	0	0	0	0	0		0	0	0	0	0	0	0	0	0	0	0	0	0	0	0
Hekirichi	2022-01-17	15	31	370.9	370.714	12.4438	1.50197					0	0	0	0	1	0	0	0	0	0	0	0	0	0	0		0	0	0	0	0.173	0	0	0	0	0	0	0	0	0	0
Hekirichi	2022-05-07	1	28.1	320.5	315.151	14.2036	11.47			6.69711		1	1	0	0	0	1	1	0	0	0	0	0	0	0	0		0.956	4.14	0	0	0	0.242	0.011	0	0	0	0	0	0	0	0
Hekirichi	2022-05-07	2	14	40.4	39.863	14.5273	6.55977			3.28208		0	0	0	0	0	0	1	0	0	0	0	0	0	0	0		0	0	0	0	0	0	0.019	0	0	0	0	0	0	0	0
Hekirichi	2022-05-07	3	28	330	311.331	14.1824	2.41676			2.60044		0	77	0	0	0	0	0	0	0	0	0	0	0	0	0		0	18.669	0	0	0	0	0	0	0	0	0	0	0	0	0
Hekirichi	2022-05-07	4	19.8	105.2	104.706	13.4889	7.78733			2.27833		0	0	0	0	0	0	0	0	0	0	0	0	0	0	0		0	0	0	0	0	0	0	0	0	0	0	0	0	0	0
Hekirichi	2022-05-07	5	16.7	64.1	63.143	13.5574	3.41415			2.48758		0	0	0	0	0	0	0	0	0	0	0	0	0	0	0		0	0	0	0	0	0	0	0	0	0	0	0	0	0	0
Hekirichi	2022-05-07	6	36.9	697.2	694.444	13.8216	30.0368			9.1805		0	1	0	0	0	0	0	0	0	0	0	0	0	1	0		0	2.634	0	0	0	0	0	0	0	0	0	0	0	0.122	0
Hekirichi	2022-05-07	7	28.1	329.7	328.705	14.8145	10.7795			8.34489		0	0	0	0	0	0	0	0	1	0	0	0	0	0	0		0	0	0	0	0	0	0	0	0.995	0	0	0	0	0	0
Hekirichi	2022-05-07	8	39.9	1061.5	1044.89	16.4495	9.78211					0	3	0	0	0	1	0	0	1	0	0	0	0	0	0		0	14.693	0	0	0	1.526	0	0	0.39	0	0	0	0	0	0
Hekirichi	2022-05-07	9	16.6	55.6	54.748	11.9686	2.64692					0	0	0	0	0	0	4	0	0	1	0	0	0	1	0		0	0	0	0	0	0	0.203	0	0	0.132	0	0	0	0.517	0
Hekirichi	2022-05-07	10	19.2	99.3	99.3	14.0296	1.64953					0	0	0	0	0	0	0	0	0	0	0	0	0	0	0		0	0	0	0	0	0	0	0	0	0	0	0	0	0	0
Chitose	2022-02-17	1	32.5	421.6	421.6	12.2815	2.01422	57.7982	6.14	2.97784		0	0	0	0	0	0	0	0	0	0	0	0	0	0	0		0	0	0	0	0	0	0	0	0	0	0	0	0	0	0
Chitose	2022-02-17	2	51.8	1437.4	1434.53	10.321	0.998646	28.4404	1.2	2.32918		0	1	0	0	0	0	0	0	0	2	0	0	0	0	0		0	2.842	0	0	0	0	0	0	0	0.024	0	0	0	0	0
Chitose	2022-02-17	3	18.7	77.5	77.448	11.8436	1.60799	72.4771	2.84	1.84155		0	0	0	0	0	0	0	0	0	0	0	0	0	0	0		0	0	0	0	0	0	0	0	0	0	0	0	0	0	0
Chitose	2022-02-17	4	19.4	79.6	79.422	10.8777	1.13406	112.444	13.31	2.44634		0	0	0	0	1	0	0	0	0	0	0	0	0	0	0		0	0	0	0	0.178	0	0	0	0	0	0	0	0	0	0
Chitose	2022-02-17	5	49.1	1210.7	1210.08	10.2228	2.28504	153.673	8.46	3.10654		0	1	0	0	0	0	0	0	0	1	0	0	0	0	0		0	0.58	0	0	0	0	0	0	0	0.042	0	0	0	0	0
Chitose	2022-02-17	6	17.8	66.2	66.02	11.7062	3.63913	161.169	1.17	2.5902		0	0	0	0	2	0	0	0	0	0	0	0	0	0	0		0	0	0	0	0.18	0	0	0	0	0	0	0	0	0	0
Chitose	2022-02-17	7	17.1	61.3	61.28	12.2555	2.55586	344.828	17.3	2.05498		0	0	0	0	0	0	0	0	0	0	0	0	0	0	0		0	0	0	0	0	0	0	0	0	0	0	0	0	0	0
Chitose	2022-02-17	8	19.1	76.8	76.752	11.0151	1.67569	134.389	2.27			0	0	0	0	0	0	1	0	0	0	0	0	0	0	0		0	0	0	0	0	0	0.044	0	0	0	0	0	0	0	0
Chitose	2022-02-17	9	16.8	51	50.97	10.7495	3.1652	127.025	2.96			0	0	0	0	0	0	0	0	0	0	0	0	0	0	0		0	0	0	0	0	0	0	0	0	0	0	0	0	0	0
Chitose	2022-02-17	10	15.9	42.9	42.85	10.6601	1.54028	112.297	1.59			0	0	0	0	0	0	1	0	0	0	0	0	0	0	0		0	0	0	0	0	0	0.033	0	0	0	0	0	0	0	0
Chitose	2022-02-17	11	20.9	117.6	117.501	12.8707	6.97491	152.798	3.01			0	0	0	0	2	0	0	0	0	0	0	0	0	0	0		0	0	0	0	0.035	0	0	0	0	0	0	0	0	0	0
Chitose	2022-02-17	12	19.6	98.3	98.289	13.0538	4.84988	156.48	4.46			0	0	0	0	0	0	0	0	0	0	0	0	0	0	0		0	0	0	0	0	0	0	0	0	0	0	0	0	0	0
Chitose	2022-02-17	13	11.8	22.8	22.361	13.6096	2.245					0	0	0	0	11	0	0	0	0	0	0	0	0	0	0		0	0	0	0	0.371	0	0	0	0	0	0	0	0	0	0
Chitose	2022-03-18	1	18.5	76.2	74.453	11.7589	5.43185	1822.94	2.03			0	0	0	0	6	0	35	1	0	0	0	0	0	0	0		0	0	0	0	0.346	0	0.58	0.03	0	0	0	0	0	0	0
Chitose	2022-03-18	2	15.1	41	39.678	11.5244	2.34995	432.11	2.97			0	0	0	0	1	0	9	4	0	7	0	0	0	0	0		0	0	0	0	0.067	0	0.203	0.026	0	0.073	0	0	0	0	0
Chitose	2022-03-18	3	18.1	62.4	62.384	10.5205	2.65814	54.1284	4.36			0	0	0	0	1	0	0	0	0	0	0	0	0	0	0		0	0	0	0	0.016	0	0	0	0	0	0	0	0	0	0
Chitose	2022-03-18	4	38.9	712.8	698.674	11.8693	3.04338	723.388	12.08			19	0	0	0	0	0	0	0	0	0	0	0	0	0	0		11.518	0	0	0	0	0	0	0	0	0	0	0	0	0	0
Chitose	2022-03-18	5	18.4	85.4	83.334	13.3773	2.65814	820.84	6.47			0	0	0	0	0	0	0	0	0	0	0	0	0	0	0		0	0	0	0	0	0	0	0	0	0	0	0	0	0	0
Chitose	2022-03-18	6	15.5	45.5	43.608	11.7104	2.427	479.76	4.95			0	0	0	0	0	0	3	2	0	0	0	0	0	1	0		0	0	0	0	0	0	0.067	0.102	0	0	0	0	0	0.016	0
Chitose	2022-03-18	7	62.7	2793.2	2670.16	10.8326	1.81062	288.606	12.58			88	1	0	0	0	0	0	0	1	0	0	0	0	0	0		60.045	1.176	0	0	0	0	0	0	1.269	0	0	0	0	0	0
Chitose	2022-03-18	8	49.8	1588	1495.51	12.1088	4.58433	421.576	2.15			97	0	5	0	0	0	0	1	12	9	0	0	0	0	0		55.707	0	0.369	0	0	0	0	0.083	11.611	0.282	0	0	0	0	0
Chitose	2022-03-18	9	29.3	316.8	304.419	12.1023	2.50404	587.261	5.65			14	0	0	0	0	0	0	0	0	0	0	0	0	0	0		8.402	0	0	0	0	0	0	0	0	0	0	0	0	0	0
Chitose	2022-03-18	10	20.6	107.3	106.98	12.2377	4.77278	675.626	10.95			0	0	0	0	1	0	0	0	0	0	0	0	0	0	0		0	0	0	0	0.117	0	0	0	0	0	0	0	0	0	0
Chitose	2022-03-18	11	11.4	19.1	19.1	12.892	1.77809					0	0	0	0	0	0	0	0	0	0	0	0	0	0	0		0	0	0	0	0	0	0	0	0	0	0	0	0	0	0
Chitose	2022-03-18	12	12.5	24.7	24.7	12.6464	2.07756					0	0	0	0	0	0	0	0	0	0	0	0	0	0	0		0	0	0	0	0	0	0	0	0	0	0	0	0	0	0
Chitose	2022-03-18	13	12.1	24.4	23.317	13.1618	4.77278					0	0	0	0	1	0	9	1	0	0	0	0	0	0	0		0	0	0	0	0.081	0	0.339	0.032	0	0	0	0	0	0	0
Chitose	2022-04-12	1	33.5	488.2	463.086	12.3176	1.1168	509.174	2.89	3.63781		41	0	0	0	0	0	0	0	0	0	0	0	0	0	0		25.114	0	0	0	0	0	0	0	0	0	0	0	0	0	0
Chitose	2022-04-12	2	21.3	136.4	130.564	13.5109	3.21903	1004.59	2.9	3.73336		9	1	0	0	0	0	2	1	0	0	0	0	0	0	0		5.384	0.2609	0	0	0	0	0.128	0.064	0	0	0	0	0	0	0
Chitose	2022-04-12	3	20.5	111.6	108.873	12.6374	4.27014	799.083	2.6	3.0797		4	0	0	0	0	0	1	0	0	0	0	0	0	0	1		2.335	0	0	0	0	0	0.033	0	0	0	0	0	0	0	0.002
Chitose	2022-04-12	4	18.8	90.8	86.045	12.9495	4.13875	918.291	7.18	6.30273		8	0	0	0	0	0	0	1	0	0	0	0	0	0	0		3.471	0	0	0	0	0	0	0.041	0	0	0	0	0	0	0
Chitose	2022-04-12	5	18.5	92.7	91.153	14.3965	6.04388	2222.64	13.56	3.38189		3	0	0	0	0	0	0	0	0	0	0	0	0	4	0		1.23	0	0	0	0	0	0	0	0	0	0	0	0	0.021	0
Chitose	2022-04-12	6	18	75.3	73.339	12.5753	6.76652	1285.61	6.22	4.48662		2	0	0	0	0	0	2	0	0	1	0	0	0	0	0		1.35	0	0	0	0	0	0.033	0	0	0.002	0	0	0	0	0
Chitose	2022-04-12	7	21	113.8	112.075	12.1018	4.40152	509.745	8.88	2.76458		0	0	0	0	0	0	22	24	0	1	1	0	0	0	0		0	0	0	0	0	0	0.334	0.801	0	0.002	0.004	0	0	0	0
Chitose	2022-04-12	8	22.6	137.6	137.366	11.9002	2.95625	1246.32	3.1			0	0	0	0	0	0	0	0	0	0	0	0	0	0	0		0	0	0	0	0	0	0	0	0	0	0	0	0	0	0
Chitose	2022-04-12	9	19.1	87.9	86.561	12.4229	5.25555	922.312	7.82			0	0	0	0	0	0	21	0	0	0	0	0	0	0	0		0	0	0	0	0	0	0.587	0	0	0	0	0	0	0	0
Chitose	2022-04-12	10	17.1	66.5	64.757	12.9509	8.73735	1132.18	11.17			0	0	0	0	1	0	7	19	0	0	2	0	0	0	0		0	0	0	0	0.012	0	0.139	0.797	0	0	0.003	0	0	0	0
Chitose	2022-04-12	11	14.1	38.6	37.85	13.5023	5.89539					0	0	0	0	2	0	0	0	0	0	0	0	0	0	0		0	0	0	0	0.195	0	0	0	0	0	0	0	0	0	0
Chitose	2022-04-12	12	14	35.1	34.323	12.5084	11.1643					0	0	0	0	0	0	21	1	0	0	0	0	0	0	0		0	0	0	0	0	0	0.383	0.024	0	0	0	0	0	0	0
Chitose	2022-05-13	1	50.3	1894.1	1816.87	14.2765	13.5996	622.936	11.98			0	4	0	0	0	0	0	0	0	0	0	0	0	0	0		0	60.16	0	0	0	0	0	0	0	0	0	0	0	0	0
Chitose	2022-05-13	2	47.3	1770.4	1689.43	15.9645	11.3387	501.835	17.58			1	4	0	0	0	0	0	0	0	0	0	0	0	0	0		1.121	72.551	0	0	0	0	0	0	0	0	0	0	0	0	0
Chitose	2022-05-13	3	30	492.8	488.599	18.0963	3.93944	175.229	18.84			0	0	0	0	0	0	1	1	1	1	0	0	0	0	0		0	0	0	0	0	0	0.018	0.022	0.957	0.003	0	0	0	0	0
Chitose	2022-05-13	4	22.7	164.4	160.586	13.7287	16.4771	228.636	9.71			4	0	0	0	0	0	0	1	0	0	0	0	0	1	0		2.126	0	0	0	0	0	0	0.29	0	0	0	0	0	0.069	0
Chitose	2022-05-13	5	61.1	2763.1	2761.61	12.1071	9.21485	104.934	7.03			0	0	0	0	0	0	9	3	0	0	0	0	1	0	0		0	0	0	0	0	0	0.306	0.228	0	0	0	0	0.189	0	0
Chitose	2022-05-13	6	19.3	113.2	112.034	15.584	12.983	434.783	17.74			0	0	0	0	0	0	2	0	0	3	0	0	0	1	0		0	0	0	0	0	0	0.068	0	0	0.03	0	0	0	0.038	0
Chitose	2022-05-13	7	20.2	117.5	116.007	14.0744	13.1885	307.346	5.92			0	0	0	0	0	0	9	1	0	2	1	0	0	1	0		0	0	0	0	0	0	0.294	0.119	0	0.185	0.008	0	0	0.04	0
Chitose	2022-05-13	8	17.5	73	61.043	11.3899	5.4467	382.309	9.37			0	0	0	0	0	0	1	2	1	8	0	1	0	0	0		0	0	0	0	0	0	0.025	0.187	1.253	1.33	0	0.275	0	0	0
Chitose	2022-05-13	9	14.8	43.6	42.872	13.2248	7.02247	237.482	8.39			0	0	0	0	0	0	2	1	0	2	0	0	0	0	0		0	0	0	0	0	0	0.041	0.137	0	0.032	0	0	0	0	0
Chitose	2022-05-13	10	21.5	143.4	141.663	14.2541	8.18717	686.672	2.57			0	0	0	0	0	0	30	6	0	13	0	0	0	0	0		0	0	0	0	0	0	0.555	0.306	0	0.246	0	0	0	0	0
Chitose	2022-05-13	11	19.2	111.3	110.312	15.5854	8.82575	395.803	6.47			0	0	0	0	0	0	0	0	0	0	0	0	0	0	0		0	0	0	0	0	0	0	0	0	0	0	0	0	0	0
Chitose	2022-05-13	12	18.9	80.5	78.473	11.6234	14.9952					0	0	0	0	0	0	12	4	0	11	0	0	0	0	0		0	0	0	0	0	0	0.295	0.145	0	0.781	0	0	0	0	0
Chitose	2022-06-13	1	28.1	360.3	355.908	16.0405	11.377	336.697	3.95			0	0	0	0	0	0	0	6	0	14	0	1	0	0	0		0	0	0	0	0	0	0	0.447	0	0.294	0	0.408	0	0	0
Chitose	2022-06-13	2	23.56	184.1	181.784	13.9005	10.203	578.899	1.92			0	0	0	0	0	0	0	0	0	5	0	0	0	0	0		0	0	0	0	0	0	0	0	0	0.086	0	0	0	0	0
Chitose	2022-06-13	3	23.7	174.2	173.445	13.0292	5.05687	248.624	3.38			0	0	0	0	0	0	3	1	0	0	0	6	1	0	0		0	0	0	0	0	0	0.158	0.046	0	0	0	0.255	0.212	0	0
Chitose	2022-06-13	4	23.1	203.5	201.569	16.3526	11.8953	374.813	13.77			0	0	0	0	0	0	2	6	0	0	0	0	0	5	0		0	0	0	0	0	0	0.006	0.596	0	0	0	0	0	0.091	0
Chitose	2022-06-13	5	28.4	332.7	328.83	14.3554	9.44788	311.094	15.15			0	0	0	0	0	1	0	0	0	2	0	0	0	0	0		0	0	0	0	0	2.341	0	0	0	0.011	0	0	0	0	0
Chitose	2022-06-13	6	30.5	395.6	391.532	13.7996	8.44011	363.568	7.61			0	0	0	0	0	0	0	0	0	13	0	3	0	1	0		0	0	0	0	0	0	0	0	0	0.144	0	0.985	0	0.468	0
Chitose	2022-06-13	7	26.5	316.7	314.713	16.9113	6.35258	423.538	16.7			0	0	0	0	0	0	1	0	0	8	0	0	0	1	0		0	0	0	0	0	0	0.018	0	0	0.117	0	0	0	0.012	0
Chitose	2022-06-13	8	19.7	125.1	124.396	16.2708	3.4269	248.527	1.57			0	0	0	0	0	0	0	0	0	4	0	0	0	2	0		0	0	0	0	0	0	0	0	0	0.033	0	0	0	0.104	0
Chitose	2022-06-13	9	18.2	87.8	86.466	14.3427	10.1349	347.938	1.79			0	0	0	0	0	0	0	0	0	11	0	0	0	0	2		0	0	0	0	0	0	0	0	0	0.603	0	0	0	0	0.001
Chitose	2022-06-13	10	25.1	218.7	216.99	13.722	11.0828	200.663	0.61			0	0	0	0	0	0	0	0	0	8	0	0	1	2	0		0	0	0	0	0	0	0	0	0	0.242	0	0	0.199	0.159	0
Chitose	2022-06-13	11	29.1	366.8	365.07	14.8148	11.4473	241.163	4.97			0	0	0	0	0	0	1	0	0	4	0	0	1	0	0		0	0	0	0	0	0	0.026	0	0	0.051	0	0	0.003	0	0
Chitose	2022-06-13	12	23.1	187.8	185.684	15.0639	7.58294	322.165	11.35			0	0	0	0	0	0	1	0	0	5	2	0	0	1	0		0	0	0	0	0	0	0.003	0	0	0.156	0.017	0	0	0.005	0
Toyohata	2022-02-14	1	63.5	2783.8	2780.21	10.8582	22.1965			4.6451		0	0	0	0	5	0	0	0	0	2	0	0	0	0	0		0	0	0	0	0.476	0	0	0	0	0.409	0	0	0	0	0
Toyohata	2022-02-14	2	47.1	1197.1	1194.17	11.4289	6.00612			2.88166		0	0	0	1	0	0	0	0	0	0	0	0	0	0	0		0	0	0	2.931	0	0	0	0	0	0	0	0	0	0	0
Toyohata	2022-02-14	3	53.3	2183.2	2183.2	14.4182	21.5996			4.31427		0	0	0	0	0	0	0	0	0	0	0	0	0	0	0		0	0	0	0	0	0	0	0	0	0	0	0	0	0	0
Toyohata	2022-02-14	4	12.6	26.1	26.099	13.047	5.93151			3.81718		0	0	0	0	0	0	0	0	0	0	0	0	0	0	0		0	0	0	0	0	0	0	0	0	0	0	0	0	0	0
Toyohata	2022-02-14	5	11.2	16.4	16.219	11.5444	5.18541			3.20364		0	0	0	0	0	0	0	0	0	1	0	0	0	0	0		0	0	0	0	0	0	0	0	0	0.181	0	0	0	0	0
Toyohata	2022-02-14	6	14.3	39	38.635	13.2121	7.79676			3.18745		0	0	0	0	6	0	0	0	0	0	0	0	0	0	0		0	0	0	0	0.214	0	0	0	0	0	0	0	0	0	0
Toyohata	2022-02-14	7	13.4	29	28.709	11.9317	4.4393			2.93163		0	0	0	0	0	0	0	0	0	1	0	0	0	0	0		0	0	0	0	0	0	0	0	0	0.291	0	0	0	0	0
Toyohata	2022-02-14	8	12.2	24.3	24.1	13.272	5.33463					0	0	0	0	1	0	0	0	0	1	0	0	0	0	0		0	0	0	0	0.026	0	0	0	0	0.141	0	0	0	0	0
Toyohata	2022-02-14	9	10.3	13.9	13.653	12.4944	5.18541					0	0	0	0	4	0	0	0	0	0	0	0	0	0	0		0	0	0	0	0.13	0	0	0	0	0	0	0	0	0	0
Toyohata	2022-05-19	1	18.7	95.3	93.7035	14.3295	9.08222			9.27278		3	0	0	0	3	0	0	0	0	0	0	0	0	0	0		1.319	0	0	0	0.277	0	0	0	0	0	0	0	0	0	0
Toyohata	2022-05-19	2	17.1	77.4	74.427	14.8848	7.09369			6.64382		0	0	0	0	12	0	0	0	0	0	1	0	0	0	0		0	0	0	0	1.253	0	0	0	0	0	0.002	0	0	0	0
Toyohata	2022-05-19	3	17.5	78	74.812	13.9591	6.94073			7.04357		0	0	0	0	6	0	0	0	0	0	0	0	0	0	0		0	0	0	0	0.461	0	0	0	0	0	0	0	0	0	0
Toyohata	2022-05-19	4	57.2	2874.1	2873.27	15.3528	13.0593			8.38743		1	0	0	0	0	0	0	0	0	0	0	0	0	0	0		0.831	0	0	0	0	0	0	0	0	0	0	0	0	0	0
Toyohata	2022-05-19	5	15.1	49.1	48.368	14.0484	4.18738			4.20385		0	0	0	0	7	0	0	0	0	0	0	0	0	0	0		0	0	0	0	0.594	0	0	0	0	0	0	0	0	0	0
Toyohata	2022-05-19	6	15.6	60.2	59.042	15.552	8.39388			4.76823		1	0	0	0	1	0	0	0	0	0	0	0	0	0	0		1.121	0	0	0	0.037	0	0	0	0	0	0	0	0	0	0
Toyohata	2022-05-19	7	15	45.3	44.57	13.2059	5.7935			5.22945		0	0	0	0	2	0	0	0	0	0	0	0	0	0	0		0	0	0	0	0.117	0	0	0	0	0	0	0	0	0	0
Toyohata	2022-05-19	8	15.5	43.9	42.864	11.5106	6.25239					0	0	0	0	5	0	0	0	0	0	0	0	0	0	0		0	0	0	0	0.266	0	0	0	0	0	0	0	0	0	0
Toyohata	2022-05-19	9	15.2	55.4	54.152	15.42	14.5124					0	0	0	0	12	0	0	0	0	0	0	0	0	0	0		0	0	0	0	0.905	0	0	0	0	0	0	0	0	0	0
Toyohata	2022-05-19	10	13.2	33.1	31.456	13.6767	6.48184					0	0	0	0	13	0	0	0	0	0	0	0	0	0	0		0	0	0	0	1.323	0	0	0	0	0	0	0	0	0	0
Oh	2022-01-16	1	44.5	1004.2	1003.6	11.3889	18.7873			2.42061		0	0	0	0	0	0	0	0	0	0	0	0	0	0	3		0	0	0	0	0	0	0	0	0	0	0	0	0	0	0.468
Oh	2022-01-16	2	39.7	787.9	784.313	12.5348	4.2051			3.54806		0	1	2	0	0	0	0	0	0	1	0	0	0	0	0		0	3.085	0.163	0	0	0	0	0	0	0.34	0	0	0	0	0
Oh	2022-01-16	3	39.4	845.7	845.7	13.827	5.24087			2.61387		0	0	0	0	0	0	0	0	0	0	0	0	0	0	0		0	0	0	0	0	0	0	0	0	0	0	0	0	0	0
Oh	2022-01-16	4	22.6	134.1	133.885	11.5986	0.694155			3.07905		0	0	0	0	0	0	0	0	0	2	0	0	0	0	0		0	0	0	0	0	0	0	0	0	0.029	0	0	0	0	0
Oh	2022-01-16	5	25.6	182.2	182.034	10.8501	5.93503			4.01366		0	0	0	0	0	0	0	0	0	1	0	0	1	0	0		0	0	0	0	0	0	0	0	0	0.034	0	0	0.034	0	0
Oh	2022-01-16	6	27	230.8	230.698	11.7207	11.2453			3.35925		0	0	0	0	0	0	0	0	0	1	0	0	0	0	0		0	0	0	0	0	0	0	0	0	0.102	0	0	0	0	0
Oh	2022-01-16	7	24.6	184.4	174.701	11.7352	1.45773			2.72342		0	1	23	0	0	0	0	0	0	1	0	0	0	0	0		0	6.794	1.98	0	0	0	0	0	0	0.004	0	0	0	0	0
Oh	2022-01-16	8	36.8	699.4	699.4	14.034	5.96973					0	0	0	0	0	0	0	0	0	0	0	0	0	0	0		0	0	0	0	0	0	0	0	0	0	0	0	0	0	0
Oh	2022-01-16	9	26	216.3	216.098	12.2951	7.67042					0	0	0	0	0	0	0	0	0	2	0	1	3	1	0		0	0	0	0	0	0	0	0	0	0.047	0	0.012	0.075	0.037	0
Oh	2022-01-16	10	28	281.2	281.093	12.8049	7.28863					0	0	0	0	0	0	1	0	0	1	0	0	0	0	0		0	0	0	0	0	0	0.008	0	0	0.044	0	0	0	0	0
Oh	2022-01-16	11	38.2	752.4	752.4	13.4977	9.09343					0	0	0	0	0	0	0	0	0	0	0	0	0	0	0		0	0	0	0	0	0	0	0	0	0	0	0	0	0	0
Oh	2022-04-18	1	41.5	911.3	909.393	12.7235	8.75132			4.2436		0	2	0	0	0	0	0	0	0	1	0	0	0	0	0		0	1.897	0	0	0	0	0	0	0	0.01	0	0	0	0	0
Oh	2022-04-18	2	24.2	174.1	172.098	12.1431	2.71834			3.3769		0	0	0	0	1	0	5	0	0	18	0	0	1	1	0		0	0	0	0	0.044	0	0.072	0	0	0.195	0	0	0.017	0.036	0
Oh	2022-04-18	3	25.6	233.8	231.597	13.8043	1.66608			2.75004		0	0	0	0	0	0	0	0	0	1	2	8	3	3	0		0	0	0	0	0	0	0	0	0	0.003	0.005	1.111	0.341	0.04	0
Oh	2022-04-18	4	19.9	98.2	97.619	12.3873	1.10488			2.47074		0	0	0	0	0	0	1	0	0	0	3	1	2	2	0		0	0	0	0	0	0	0.003	0	0	0	0.014	0.007	0.014	0.024	0
Oh	2022-04-18	5	18.4	93.9	90.902	14.5922	1.73623			2.52053		0	0	0	0	0	0	14	0	0	9	9	0	4	2	0		0	0	0	0	0	0	0.243	0	0	0.079	0.013	0	0.035	0.024	0
Oh	2022-04-18	6	37.3	631.5	627.258	12.087	2.22729			3.27045		0	2	0	0	0	0	0	0	0	0	0	1	0	0	0		0	4.156	0	0	0	0	0	0	0	0	0	0.086	0	0	0
Oh	2022-04-18	7	28.2	293.8	293.687	13.096	2.9288			4.35595		0	0	0	0	0	0	0	0	0	0	0	0	0	0	0		0	0	0	0	0	0	0	0	0	0	0	0	0	0	0
Oh	2022-04-18	8	21.5	137.4	135.439	13.6279	3.41985					0	0	0	0	0	0	0	0	0	0	3	5	2	1	0		0	0	0	0	0	0	0	0	0	0	0.004	0.473	0.02	0.003	0
Oh	2022-04-18	9	19.1	84.7	84.149	12.0767	2.57804					0	0	0	0	0	0	0	0	0	0	4	4	1	1	0		0	0	0	0	0	0	0	0	0	0	0.007	0.029	0.037	0.007	0
Oh	2022-04-18	10	17.9	73.5	72.851	12.7021	2.15714					0	0	0	0	0	0	8	0	0	0	0	2	2	2	0		0	0	0	0	0	0	0.118	0	0	0	0	0.091	0.025	0.059	0
Oh	2022-04-18	11	16.5	62.1	61.539	13.6993	2.31355					0	0	0	0	0	0	2	0	0	0	0	3	3	0	0		0	0	0	0	0	0	0.034	0	0	0	0	0.07	0.027	0	0
Oh	2022-04-18	12	18	77.1	75.494	12.9448	1.76515					0	0	0	0	0	0	14	0	0	34	1	1	6	0	6		0	0	0	0	0	0	0.186	0	0	0.235	0.001	0.008	0.086	0	0.99
Oh	2022-04-18	13	15.7	49.8	48.5092	12.535	0.942556					0	0	0	0	0	0	1	0	0	1	15	0	0	4	0		0	0	0	0	0	0	0.019	0	0	0.009	0.027	0	0	0.008	0
Sosuke	2022-02-15	1	37.3	602.3	598.288	11.5288	9.26325			3.17711		0	1	0	0	0	0	0	0	0	1	0	0	0	0	0		0	2.386	0	0	0	0	0	0	0	0.44	0	0	0	0	0
Sosuke	2022-02-15	2	24.5	162.2	161.644	10.9916	3.5186			2.13179		0	0	0	0	0	0	0	0	0	0	0	0	0	0	0		0	0	0	0	0	0	0	0	0	0	0	0	0	0	0
Sosuke	2022-02-15	3	18.5	76	75.73	11.9606	7.25262			2.49245		0	0	0	0	0	0	0	0	0	0	0	0	0	0	0		0	0	0	0	0	0	0	0	0	0	0	0	0	0	0
Sosuke	2022-02-15	4	14.3	40.6	40.177	13.7395	2.72871			2.25698		0	0	0	0	1	0	0	1	0	0	0	0	0	0	0		0	0	0	0	0.007	0	0	0.104	0	0	0	0	0	0	0
Sosuke	2022-02-15	5	16	42.8	42.786	10.4458	5.96007			2.17399		0	0	0	0	0	0	0	0	0	0	0	0	0	0	0		0	0	0	0	0	0	0	0	0	0	0	0	0	0	0
Sosuke	2022-02-15	6	13.2	28.4	28.253	12.2841	5.52923			2.33998		0	0	0	0	0	0	0	0	0	3	0	0	0	0	0		0	0	0	0	0	0	0	0	0	0.003	0	0	0	0	0
Sosuke	2022-02-15	7	51.5	1545.5	1545.19	11.3126	19.101			4.5764		0	1	0	0	0	0	0	0	0	0	0	0	0	0	0		0	0.307	0	0	0	0	0	0	0	0	0	0	0	0	0
Sosuke	2022-02-15	8	51.8	1479	1477.31	10.6287	11.0585					0	0	0	0	0	0	0	0	0	5	0	0	0	0	0		0	0	0	0	0	0	0	0	0	0.581	0	0	0	0	0
Sosuke	2022-02-15	9	13.3	28.9	28.703	12.2004	1.7952					0	0	0	0	8	0	1	1	0	0	3	0	0	0	0		0	0	0	0	0.076	0	0.004	0.003	0	0	0.002	0	0	0	0
Sosuke	2022-02-15	10	13.7	30.5	30.233	11.7576	6.94969					0	0	0	0	5	0	0	0	0	0	0	0	0	0	0		0	0	0	0	0.182	0	0	0	0	0	0	0	0	0	0
Sosuke	2022-02-15	11	13.2	29.4	28.8	12.5219	2.11512					0	0	0	0	2	0	0	1	0	1	3	1	1	0	0		0	0	0	0	0.051	0	0	0.017	0	0.061	0.346	0.02	0.039	0	0
Sosuke	2022-02-15	12	12.3	19.5	19.303	10.3731	2.2662					0	0	0	0	1	0	0	0	0	0	2	0	0	0	0		0	0	0	0	0.002	0	0	0	0	0	0.001	0	0	0	0
Sosuke	2022-02-15	13	14.2	34.5	34.5	12.0491	2.19066					0	0	0	0	0	0	0	0	0	0	0	0	0	0	0		0	0	0	0	0	0	0	0	0	0	0	0	0	0	0
Sosuke	2022-04-05	1	31.8	332.9	332.235	10.3315	1.00235			1.50917		0	0	0	0	0	0	0	0	0	1	2	0	0	0	0		0	0	0	0	0	0	0	0	0	0.012	0.001	0	0	0	0
Sosuke	2022-04-05	2	19	83	82.273	11.9949	2.96921			2.09151		0	0	0	0	2	0	0	0	0	1	0	0	0	0	0		0	0	0	0	0.034	0	0	0	0	0.122	0	0	0	0	0
Sosuke	2022-04-05	3	18.8	83	82.736	12.4515	3.19616			2.20438		0	0	0	0	0	0	0	1	0	1	2	0	0	0	0		0	0	0	0	0	0	0	0.009	0	0.012	0.008	0	0	0	0
Sosuke	2022-04-05	4	17.7	67	65.893	11.8828	1.30494			1.91414		0	0	0	0	0	0	0	0	0	1	1	0	0	0	0		0	0	0	0	0	0	0	0	0	0.007	0.004	0	0	0	0
Sosuke	2022-04-05	5	35.7	479.1	479.013	10.5279	1.91013			2.56015		0	0	0	0	0	0	0	0	0	1	0	0	0	0	0		0	0	0	0	0	0	0	0	0	0.087	0	0	0	0	0
Sosuke	2022-04-05	6	30.2	282.6	281.93	10.2358	2.96921			2.52286		0	0	1	0	0	0	1	0	0	7	0	0	0	3	0		0	0	0.09	0	0	0	0.027	0	0	0.239	0	0	0	0.241	0
Sosuke	2022-04-05	7	22.1	113.4	112.394	10.4128	1.45624			2.03614		0	0	0	0	3	0	0	1	0	0	0	0	0	9	0		0	0	0	0	0.085	0	0	0.05	0	0	0	0	0	0.257	0
Sosuke	2022-04-05	8	13.4	31	29.645	12.3207	2.66662					0	0	6	0	5	0	0	0	0	1	0	0	0	14	0		0	0	0.229	0	0.099	0	0	0	0	0.012	0	0	0	0.711	0
Sosuke	2022-04-05	9	12.7	25.5	25.274	12.3385	2.51532					0	0	0	0	0	0	1	0	0	0	5	0	0	0	0		0	0	0	0	0	0	0.033	0	0	0	0.014	0	0	0	0
Sosuke	2022-04-05	10	13.7	32	31.36	12.1959	3.3503					0	0	0	0	0	0	0	0	0	8	0	0	0	0	0		0	0	0	0	0	0	0	0	0	0.069	0	0	0	0	0
Sosuke	2022-04-05	11	16.8	56.8	56.163	11.8447	2.52676					0	0	0	0	2	0	1	0	0	3	0	0	0	0	0		0	0	0	0	0.019	0	0.003	0	0	0.007	0	0	0	0	0
Mamachi	2022-02-17	1	31.3	330.3	330.297	10.7714	0.478835	24.7706	2.24	1.67586		0	0	0	0	0	0	0	0	0	0	0	0	0	0	0		0	0	0	0	0	0	0	0	0	0	0	0	0	0	0
Mamachi	2022-02-17	2	21.1	111.9	111.547	11.8744	2.01111	61.4679	3.02	2.31073		0	0	0	0	0	0	0	0	0	0	0	0	0	0	0		0	0	0	0	0	0	0	0	0	0	0	0	0	0	0
Mamachi	2022-02-17	3	36.3	486.3	480.716	10.0501	0.606525	145.872	5.67	1.95888		0	1	0	0	0	0	0	1	0	3	0	0	0	0	0		0	4.417	0	0	0	0	0	0.262	0	0.905	0	0	0	0	0
Mamachi	2022-02-17	4	23.4	154.6	154.396	12.05	2.84109	164.918	7.02	2.15174		0	0	0	0	0	0	0	1	0	1	0	0	0	0	0		0	0	0	0	0	0	0	0.081	0	0.119	0	0	0	0	0
Mamachi	2022-02-17	5	25.1	163.5	163.443	10.3358	1.88342	44.9775	4.98	2.0541		0	0	0	0	0	0	0	0	0	2	0	0	0	0	0		0	0	0	0	0	0	0	0	0	0.007	0	0	0	0	0
Mamachi	2022-02-17	6	27.8	259.1	259.082	12.0588	1.18113	89.955	16.94	2.40429		0	0	0	0	0	0	0	0	0	1	0	0	0	0	0		0	0	0	0	0	0	0	0	0	0.018	0	0	0	0	0
Mamachi	2022-02-17	7	25	190.7	189.363	12.1192	1.24497	123.688	4.43	2.09653		0	0	0	0	0	0	4	0	0	1	0	0	0	0	0		0	0	0	0	0	0	0.03	0	0	0.002	0	0	0	0	0
Mamachi	2022-02-17	8	27.5	233.2	233.154	11.211	1.69189	57.0692	3.19			0	0	0	0	0	0	1	0	0	0	0	0	0	0	0		0	0	0	0	0	0	0.012	0	0	0	0	0	0	0	0
Mamachi	2022-02-17	9	21	108.2	108.101	11.6727	1.11728	104.934	3.5			0	0	0	0	0	0	1	0	0	4	0	0	0	0	0		0	0	0	0	0	0	0.004	0	0	0.006	0	0	0	0	0
Mamachi	2022-02-17	10	22.7	152	151.815	12.9789	9.58218	178.571	9.93			0	0	0	0	0	0	1	4	0	1	0	0	0	0	0		0	0	0	0	0	0	0.027	0.017	0	0.002	0	0	0	0	0
Mamachi	2022-02-17	11	22.3	116.5	115.307	10.3978	0.989807					0	0	0	0	0	0	0	0	0	0	0	0	0	0	0		0	0	0	0	0	0	0	0	0	0	0	0	0	0	0
Mamachi	2022-02-17	12	20.3	97.2	96.909	11.5845	0.568613					0	0	0	0	0	0	0	0	0	8	2	0	0	0	0		0	0	0	0	0	0	0	0	0	0.122	0.002	0	0	0	0
Mamachi	2022-02-17	13	20.3	99.8	98.821	11.813	0.73709					0	0	0	0	0	0	1	0	0	3	1	0	0	0	0		0	0	0	0	0	0	0.012	0	0	0.008	0.002	0	0	0	0
Mamachi	2022-02-17	14	14.8	40.3	39.455	12.1707	1.15828					0	0	0	0	0	0	0	0	0	1	0	0	0	0	0		0	0	0	0	0	0	0	0	0	0.002	0	0	0	0	0
Mamachi	2022-02-17	15	14.3	36.3	36.042	12.3254	1.24252					0	0	0	0	1	0	1	1	0	2	0	0	0	1	0		0	0	0	0	0.029	0	0.03	0.009	0	0.009	0	0	0	0.002	0
Mamachi	2022-03-18	1	29.1	280.6	280.312	11.3753	0.906693	153.211	3.07			0	0	0	0	0	0	0	0	0	0	0	0	0	0	0		0	0	0	0	0	0	0	0	0	0	0	0	0	0	0
Mamachi	2022-03-18	2	23.7	143	142.612	10.713	0.906693	87.156	2.77			0	0	0	0	0	0	1	1	0	10	0	0	0	0	0		0	0	0	0	0	0	0.011	0.003	0	0.041	0	0	0	0	0
Mamachi	2022-03-18	3	23.3	130	129.36	10.2266	0.906693	54.1284	1.44			0	0	0	0	0	0	1	0	0	1	1	0	0	0	0		0	0	0	0	0	0	0.002	0	0	0.003	0.001	0	0	0	0
Mamachi	2022-03-18	4	21.4	116.9	115.773	11.8132	5.25882	202.399	7.79			0	0	0	0	1	0	3	0	0	6	0	0	0	0	0		0	0	0	0	0.009	0	0.028	0	0	0.06	0	0	0	0	0
Mamachi	2022-03-18	5	22.4	129.2	128.054	11.3933	1.17046	97.4513	3.8			0	0	0	0	0	0	8	0	0	1	1	0	0	0	0		0	0	0	0	0	0	0.036	0	0	0.058	0.003	0	0	0	0
Mamachi	2022-03-18	6	20	85.4	85.046	10.6308	2.09364	93.7031	14.48			0	0	0	0	0	0	6	1	0	5	0	0	0	1	0		0	0	0	0	0	0	0.057	0.008	0	0.032	0	0	0	0.022	0
Mamachi	2022-03-18	7	22.1	104.2	103.412	9.58063	1.03858					0	0	0	0	1	0	1	1	0	16	0	0	0	0	0		0	0	0	0	0.059	0	0.022	0.006	0	0.087	0	0	0	0	0
Mamachi	2022-03-18	8	18.3	73	71.46	11.6603	0.906693	182.253	0.19			0	0	0	0	0	0	10	1	0	18	1	0	0	0	0		0	0	0	0	0	0	0.133	0.012	0	0.917	+	0	0	0	0
Mamachi	2022-03-18	9	18.9	71.9	71.299	10.5608	1.36828	266.937	1.33			0	0	0	0	0	0	2	0	0	0	0	0	2	1	0		0	0	0	0	0	0	0.017	0	0	0	0	0	0.006	0.002	0
Mamachi	2022-03-18	10	18.3	62.5	61.687	10.0656	0.77481	27.6141	3.6			0	0	0	0	0	0	1	0	0	13	0	0	0	0	0		0	0	0	0	0	0	0.014	0	0	0.071	0	0	0	0	0
Mamachi	2022-03-18	11	16.4	54.2	52.958	12.006	1.01202					0	0	0	0	0	0	4	0	0	10	0	0	0	0	0		0	0	0	0	0	0	0.056	0	0	0.269	0	0	0	0	0
Mamachi	2022-03-18	12	14.5	39.3	38.703	12.6952	2.0401					0	0	0	0	0	0	13	0	0	5	2	0	0	0	0		0	0	0	0	0	0	0.183	0	0	0.021	0.005	0	0	0	0
Mamachi	2022-04-12	1	24	148	145.902	10.5543	1.3254	127.523	5.65	2.01529		0	0	0	0	1	0	6	0	0	10	0	0	0	0	0		0	0	0	0	0.009	0	0.128	0	0	0.03	0	0	0	0	0
Mamachi	2022-04-12	2	25.8	184.5	183.72	10.6979	1.19609	79.8165	2.56	1.8467		0	0	0	0	0	0	1	0	0	5	0	0	0	0	0		0	0	0	0	0	0	0.012	0	0	0.092	0	0	0	0	0
Mamachi	2022-04-12	3	22.9	149.5	148.174	12.3386	1.51936	120.183	1.25	1.78496		0	0	0	0	0	0	7	0	0	3	1	0	0	0	0		0	0	0	0	0	0	0.118	0	0	0.079	0.002	0	0	0	0
Mamachi	2022-04-12	4	22	114.9	113.326	10.6429	3.78225	284.858	13.48	2.05889		0	0	0	0	0	0	8	0	0	10	0	0	0	1	0		0	0	0	0	0	0	0.071	0	0	0.051	0	0	0	0.001	0
Mamachi	2022-04-12	5	21.7	126.3	126.02	12.3328	3.45898	700.9	5.46	2.32068		0	0	0	0	0	0	5	0	0	4	1	0	0	0	0		0	0	0	0	0	0	0.101	0	0	0.175	0.004	0	0	0	0
Mamachi	2022-04-12	6	22.5	110	108.122	9.49219	1.00213	149.925	12.77	2.01706		0	0	0	0	0	0	1	1	0	1	0	0	0	2	0		0	0	0	0	0	0	0.009	0.015	0	0.007	0	0	0	0.015	0
Mamachi	2022-04-12	7	20.8	104.3	103.617	11.5144	0.678865	164.918	9.81	2.06512		0	0	0	0	0	0	4	0	0	3	0	0	1	0	0		0	0	0	0	0	0	0.042	0	0	0.005	0	0	0.001	0	0
Mamachi	2022-04-12	8	19.7	86.2	85.062	11.1259	1.58402	68.1149	4.78			0	0	0	0	0	0	1	1	0	8	0	0	0	0	0		0	0	0	0	0	0	0.031	0.011	0	0.064	0	0	0	0	0
Mamachi	2022-04-12	9	20.6	118.1	117.95	13.4926	1.26075	182.253	8.66			0	0	0	0	0	0	1	0	0	3	0	0	0	0	0		0	0	0	0	0	0	0.025	0	0	0.125	0	0	0	0	0
Mamachi	2022-04-12	10	19.7	90.3	89.737	11.7374	4.81671	178.571	0.98			0	0	0	0	0	0	0	0	0	4	0	0	1	0	0		0	0	0	0	0	0	0	0	0	0.012	0	0	0.164	0	0
Mamachi	2022-04-12	11	19.2	77	76.435	10.7991	1.84733					0	0	0	0	0	0	0	0	0	1	0	0	0	0	0		0	0	0	0	0	0	0	0	0	0.007	0	0	0	0	0
Mamachi	2022-04-12	12	18.5	75	73.154	11.5537	1.20478					0	0	0	0	0	0	7	0	0	8	0	0	0	0	0		0	0	0	0	0	0	0.127	0	0	0.181	0	0	0	0	0
Mamachi	2022-05-13	1	27.2	298.8	296.585	14.7381	4.2106	318.349	4.93			0	0	0	0	0	0	1	0	0	2	0	0	0	4	1		0	0	0	0	0	0	0.062	0	0	0.022	0	0	0	0.123	0.977
Mamachi	2022-05-13	2	27.4	225.2	224.127	10.8954	1.28149	123.853	2.66			0	0	0	0	0	0	0	0	0	4	0	0	0	15	0		0	0	0	0	0	0	0	0	0	0.028	0	0	0	0.131	0
Mamachi	2022-05-13	3	27	240	236.722	12.0267	2.81927	120.183	8.13			0	1	0	0	0	0	0	0	0	2	0	0	1	0	0		0	0.884	0	0	0	0	0	0	0	0.008	0	0	0.228	0	0
Mamachi	2022-05-13	4	22.9	168.6	165.644	13.7933	2.81927	468.516	1.56			0	0	0	0	0	0	1	0	0	1	0	0	0	3	3		0	0	0	0	0	0	0.022	0	0	0.095	0	0	0	0.115	1.759
Mamachi	2022-05-13	5	21.5	121.8	119.703	12.0445	1.42794	187.406	14.57			0	0	0	0	0	0	0	0	0	0	0	0	0	1	0		0	0	0	0	0	0	0	0	0	0	0	0	0	0.008	0
Mamachi	2022-05-13	6	23.5	156.4	151.698	11.689	2.08699	251.124	6.83			0	0	0	0	0	0	0	0	0	40	1	0	0	0	0		0	0	0	0	0	0	0	0	0	0.412	+	0	0	0	0
Mamachi	2022-05-13	7	17.9	83.1	81.945	14.2877	2.16022	952.024	6.74			0	0	0	0	0	0	3	0	0	4	1	0	0	0	0		0	0	0	0	0	0	0.089	0	0	0.024	0.001	0	0	0	0
Mamachi	2022-05-13	8	26.9	235.7	234.763	12.0607	2.16022	71.7968	2.91			0	0	0	0	0	0	0	0	0	2	0	0	0	0	0		0	0	0	0	0	0	0	0	0	0.008	0	0	0	0	0
Mamachi	2022-05-13	9	22.5	130.1	129.654	11.3825	1.79408	491.532	1.96			0	0	0	0	0	0	0	0	0	2	0	0	0	1	0		0	0	0	0	0	0	0	0	0	0.011	0	0	0	0.037	0
Mamachi	2022-05-13	10	23.9	173.7	172.338	12.6237	4.94288	436.303	2.41			0	0	0	0	0	0	0	1	0	7	1	0	0	3	0		0	0	0	0	0	0	0	0.008	0	0.131	0.002	0	0	0.173	0
Mamachi	2022-05-13	11	17.4	71.8	71.225	13.5202	1.72086	314.801	3.95			0	0	0	0	0	0	1	0	0	3	0	0	0	0	0		0	0	0	0	0	0	0.024	0	0	0.027	0	0	0	0	0
Mamachi	2022-06-13	1	25.3	225.7	221.119	13.6541	2.95214	171.56	6.86			0	0	0	0	0	0	0	0	0	2	0	0	0	20	1		0	0	0	0	0	0	0	0	0	0.296	0	0	0	1.891	0.132
Mamachi	2022-06-13	2	27.9	303.3	302.229	13.9163	1.31371	307.339	2.03			0	0	0	0	0	0	0	0	0	3	0	0	0	0	0		0	0	0	0	0	0	0	0	0	0.037	0	0	0	0	0
Mamachi	2022-06-13	3	25.7	203.6	201.145	11.8498	1.52966	233.945	7.86			0	0	0	0	0	0	0	0	0	1	0	0	0	8	0		0	0	0	0	0	0	0	0	0	0.006	0	0	0	1.246	0
Mamachi	2022-06-13	4	20.2	116.8	114.705	13.9164	3.83314	378.561	11.94			0	0	0	0	0	0	0	0	0	1	0	0	0	1	0		0	0	0	0	0	0	0	0	0	0.028	0	0	0	0.029	0
Mamachi	2022-06-13	5	19.6	101.8	101.348	13.4601	5.05687	243.628	5.85			0	0	0	0	0	0	0	0	0	1	0	0	0	3	0		0	0	0	0	0	0	0	0	0	0.005	0	0	0	0.167	0
Mamachi	2022-06-13	6	19.2	99.6	98.338	13.8937	2.96933	1251.87	11.68			0	0	0	0	0	0	0	0	0	2	0	0	0	8	0		0	0	0	0	0	0	0	0	0	0.025	0	0	0	0.33	0
Mamachi	2022-06-13	7	18.5	87	85.531	13.5085	2.18739	288.606	7.07			0	0	0	0	0	0	0	0	0	6	0	0	0	4	0		0	0	0	0	0	0	0	0	0	0.099	0	0	0	0.414	0
Mamachi	2022-06-13	8	19.4	92.7	91.149	12.4838	2.11447	222.754	3.83			0	0	0	0	0	0	0	0	0	7	0	0	0	0	0		0	0	0	0	0	0	0	0	0	0.073	0	0	0	0	0
Mamachi	2022-06-13	9	18.2	79.3	78.148	12.9629	2.2603	193.299	4.86			0	0	0	0	0	0	0	1	0	6	0	0	0	0	0		0	0	0	0	0	0	0	0.021	0	0.073	0	0	0	0	0
Mamachi	2022-06-13	10	17.9	80.7	79.288	13.8245	4.15603	215.39	4			0	0	0	0	0	0	1	0	0	12	6	0	0	0	0		0	0	0	0	0	0	0.005	0	0	0.127	0.012	0	0	0	0
Mamachi	2022-06-13	11	18.7	87.8	86.623	13.2467	1.31243	697.717	6.64			0	0	0	0	0	0	0	0	0	4	0	0	0	1	1		0	0	0	0	0	0	0	0	0	0.071	0	0	0	0.314	0.006
